# Supplementary material for: Structure and Mechanical Response of Polybutylcarbosilane Dendrimers Confined in a Flat Slit: Effect of Molecular Architecture and Generation Number
Source: Polymers (Basel). 2023 Oct 10;15(20):4040. doi: 10.3390/polym15204040 (PMC10610163; doi:10.3390/polym15204040)
Supplement: Supplementary file 1 [file polymers-15-04040-s001.zip]

Archive with 1 entries (1 files):
- polymers-2645308-supplementary.pdf
